# Supplementary material for: Pathway size matters: the influence of pathway granularity on over-representation (enrichment analysis) statistics
Source: BMC Genomics. 2021 Mar 16;22:191. doi: 10.1186/s12864-021-07502-8 (PMC7967953; doi:10.1186/s12864-021-07502-8)
Supplement: Supplementary file 2 — Additional file 2 R code to reproduce supplemental figures. Please set your R working directory (e.g., setwd()) to the location of the following two files. You may also need to load package matrixStat (e.g., library(matrixStat)) if this is not in your R environment. This code has been tested in R 4.0.3. It will generate each of the supplemental figures in order. [file 12864_2021_7502_MOESM2_ESM.r]

if (!requireNamespace("BiocManager", quietly = TRUE))
  install.packages("BiocManager")
BiocManager::install("gage")

if (!requireNamespace("BiocManager", quietly = TRUE))
    install.packages("BiocManager")
BiocManager::install("KEGGREST")
install.packages("ggpubr")
library(KEGGREST)
library(matrixStats)
library(tidyverse)
library(data.table)
library(ggpubr)
library(gage)


#KEGG
kg.eco=kegg.gsets("eco")
kg.sets <- kg.eco$kg.sets
kg.names <- lapply(kg.sets, length)
counts_setsKEGG <- data.frame(unlist(kg.names, use.names = F))
names_setsKEGG <- data.frame(attributes(kg.names))
kegg_geneSets_summary <- cbind(names_setsKEGG,counts_setsKEGG)
colnames(kegg_geneSets_summary) <- c("set", "count")
isK <- sort(kegg_geneSets_summary$count) #vector of all KEGG set sizes

#Ecocyc
ecocD <- read.csv("pathway-gene-counts.txt", header = F, sep = "\t") #"pathway-gene-counts.txt" provided in supplement
isE <- sort(ecocD$V2)

#Ecocyc parameters: 
N <- 1093 #number of non-redundant genes 
r <- 100
x <- seq(1:50) # maximum number of discovered genes from any of the sets
#KEGG parameters:
N <- 1690 # total number of annotated genes in KEGG E. coli pathways, on Apr. 16, 2020
r <- 100
x <- seq(1:50) # maximum number of discovered genes from any of the sets

rm(p_chance)
rm(p_adj)
sensitivityX <- function(isX,N,r,x){
  p_chance <- matrix(nrow = length(x), ncol = length(isX))
  for(i in 1:length(x)) {
    for(j in 1:length(isX)) {
      p_chance[i,j] <- 1- phyper(x[i],isX[j],N-isX[j],r)
      
    }
  }
  p_adj <- apply(p_chance, 1, function(p_chance) {p.adjust(p_chance, method = "BH")})
  out2 <- c()
  idx <- vector()
  for(k in 1:dim(p_adj)[1]) {
    idx[k] <- min(which(p_adj[k,]<0.05)) 
  }
  out2 <- matrix(nrow = length(idx), ncol = 2)
  res1 <- matrix(nrow = length(idx), ncol = 2)
  for(y in 1: length(idx)) {
    out2[y,] <- cbind(idx[y], p_adj[y,idx[y]])
    res1[y,] <- cbind(isX[y], idx[y])
  }
  sensX <- data.frame(res1)
  sensX <- subset(sensX, sensX$X2 != Inf)
  return(sensX)
}

N <- 1690
sensK <- sensitivityX(isK,N,r,x)
N <- 1093
sensE <- sensitivityX(isE,N,r,x)

#Figure S1
library(reshape2)
library(tidyverse)
library(plyr)
library(dplyr)
sensK.melt<-melt(sensK[,c("X1", "X2")], id="X1")
sensE.melt<-melt(sensE[,c("X1", "X2")], id="X1")
sensK.melt[, "variable"] <-"KEGG"
sensE.melt[, "variable"] <-"EcoCyc"
data.melted <- rbind(sensK.melt, sensE.melt)
colnames(data.melted)[2] <- "annotation"
mu <- ddply(data.melted, "annotation", summarise, grp.mean=mean(value))

p1 <- ggboxplot(data.melted, x = "annotation", y = "value",
                color = "annotation", palette = "jco",
                add = "jitter", order = c("EcoCyc", "KEGG"), legend="none") + 
  scale_y_continuous(breaks = c(1,2,3,4,5,10,15,20,25)) + labs(y="Minimum number of significantly expressed genes", x="Annotation") + geom_hline(data=mu, aes(yintercept=grp.mean, color=annotation), linetype="dashed")  + stat_compare_means()
p2 <- gghistogram(data.melted,x="value", color=FALSE, fill="annotation", palette = "jco", 
                  legend.title="Database", alpha = 0.5) +  labs(x="Minimum number of significantly expressed genes", y="Count") + 
  theme(legend.position = c(0.8,.9))

ggarrange(p1,p2,labels="AUTO" )


isKsorted <- sort(isK,decreasing = T)
isK1 <- as.data.frame(isKsorted[-1])
isK1$annotation <- c(rep("KEGG",nrow(isK1)))
colnames(isK1)[1] <- "db"
isE1 <- as.data.frame(isE)
isE1$annotation <- c(rep("EcoCyc",nrow(isE1)))
colnames(isE1)[1] <- "db"
isKE1 <- rbind(isK1,isE1)
mu1 <-ddply(isKE1, "annotation", summarise, grp.mean=mean(db))
# p3 <- gghistogram(isKE1,x="db", color="annotation", fill="annotation",palette = "jco", linetype = "blank", alpha=0.7, legend.title="Database") +labs(x="Gene set sizes", y="Frequency, counts") 
# p4 <- ggboxplot(isKE1, x = "annotation", y = "db",
#                 color = "annotation", palette = "jco",
#                 add = "jitter", order = c("EcoCyc", "KEGG"), legend="none") + geom_hline(data=mu1, aes(yintercept=grp.mean, color=annotation),
#                                                                                          linetype="dashed")  +
#   scale_y_continuous(breaks = c(6.2,29.5,100,300)) + labs(y="Gene set sizes", x="Annotation")  +  stat_compare_means()
# ggarrange(p3,p4, labels = "AUTO")

#Figure S2
kk1 <- read.table("kegg_ecocyc_69pairs.txt", header=TRUE) # "kegg_ecocyc_69pairs.txt" is provided in supplement
ggscatter(kk1, x = "ecocycSizes", y = "keggSizes", add = "reg.line") +
  stat_cor(label.x = 45, label.y = 450) +
  stat_regline_equation(label.x = 45, label.y = 430) +xlab("Sizes of EcoCyc sets") +ylab("Sizes of KEGG sets")
ggsave("set69.pdf")

#Figure S3
N <- 1690 
r <- seq(5,600, 1)
m <- kk1$keggSizes # KEGG pathway sizes from kk1
x <- seq(1:100) # maximum number of discovered genes from any of the sets
length(x)
p_chance_sample <- array(dim=c(length(x),length(r),length(m)))
for(i in 1:length(x)) {
  for(j in 1:length(r)) {
    for (k in 1:length(m)) {
      p_chance_sample[i,j,k] <- 1- phyper(x[i],m[k],N-m[k],r[j])
    }
  }
}
padj_sample <- array(apply(p_chance_sample, 3, function(p_chance_sample) {p.adjust(p_chance_sample, method = "BH")}), dim=c(length(x),length(r),length(m)))
dim(padj_sample)
p_chance_sample[1,1,]
padj_sample[1,1,]
### calculate mininumum or critical sub-set size
idx <- matrix(nrow=dim(padj_sample)[2],ncol=dim(padj_sample)[3])
for (r in 1:dim(padj_sample)[2]) {
  for(k in 1:dim(padj_sample)[3]) {
    idx[r,k] <- min(which(padj_sample[,r,k]<0.01)) 
  }
}

N <- 1093 # total number of annotated genes in KEGG E. coli pathways, on Oct.4, 2019
#m <- 50 # number of genes in a mock set
# i iterates over a possible number of genes found for each of the annotated sets in the sample r
# j iterates over set sizes
#r <- seq(0.1*m, 5*m, 0.1*m)
r <- seq(5,600, 1)
m <- kk1$ecocycSizes # EcoCyc pathway sizes from kk1
#length(m)
x <- seq(1:100) # maximum number of discovered genes from any of the sets
length(x)

p_chance_sample <- array(dim=c(length(x),length(r),length(m)))
for(i in 1:length(x)) {
  for(j in 1:length(r)) {
    for (k in 1:length(m)) {
      p_chance_sample[i,j,k] <- 1- phyper(x[i],m[k],N-m[k],r[j])
    }
  }
}
dim(p_chance_sample) #[1]  50 596  19
padj_sample <- array(apply(p_chance_sample, 3, function(p_chance_sample) {p.adjust(p_chance_sample, method = "BH")}), dim=c(length(x),length(r),length(m)))
dim(padj_sample)
p_chance_sample[1,1,]
padj_sample[1,1,]

### calculate mininumum or critical sub-set size
idxE <- matrix(nrow=dim(padj_sample)[2],ncol=dim(padj_sample)[3])
for (r in 1:dim(padj_sample)[2]) {
  for(k in 1:dim(padj_sample)[3]) {
    idxE[r,k] <- min(which(padj_sample[,r,k]<0.01)) 
  }
}

criticalRat <- idx/idxE
cbind(apply(criticalRat, 2, min), apply(criticalRat, 2, median), apply(criticalRat, 2, max) )
medcritRat <- apply(criticalRat, 2, median)
mean(apply(criticalRat, 2, median))
sort(medcritRat)
(meds <- colMedians(criticalRat, na.rm=TRUE))
cR1 <- criticalRat[,order(meds)]
boxplot(cR1, ylab = "Ratio of cirtical sub-set sizes, KEGG/EcoCyc", xlab =  "Critical sub-sets of analogous pathways,\nordered by median ratio ")

#Figure S4
df <- as.data.frame(criticalRat[,33])
df$sampleSize <- seq(5,600,1)
colnames(df)[1] <- "ratio"
ggplot(df, aes(x=sampleSize,  y=ratio))   +  geom_point()+ geom_line() + labs(x="Sample size", y="Ratio of critical sub-set sizes, KEGG/EcoCyc")


#Figure S5
props <- cbind.data.frame(seq(5,600,1), idx[,33]/kk1[33,5], idxE[,33]/kk1[33,6])
colnames(props) <- c("size", "fkegg", "feco")
propPiv <- pivot_longer(props, starts_with("f"))
ggplot(propPiv, aes(x=size,  y=value, colour=name))   +  geom_point()+ geom_line() +labs(x="Sample size", y="Fraction of the set") + scale_color_manual(name="Annotation",
                                                                                                                                                        labels=c("EcoCyc","KEGG"),
                                                                                                                                                        values=c("#56B4E9", "#E69F00")) + theme_classic()
