# Supplementary material for: Pathway size matters: the influence of pathway granularity on over-representation (enrichment analysis) statistics
Source: BMC Genomics. 2021 Mar 16;22:191. doi: 10.1186/s12864-021-07502-8 (PMC7967953; doi:10.1186/s12864-021-07502-8)
Supplement: Supplementary file 3 — Additional file 3 Counts of EocCyc pathway genes used to generate supplement figures. [file 12864_2021_7502_MOESM3_ESM.txt]

superpathway of L-serine and glycine biosynthesis I	4
superpathway of branched chain amino acid biosynthesis	14
superpathway of aromatic amino acid biosynthesis	20
superpathway of L-lysine, L-threonine and L-methionine biosynthesis I	19
enterobactin biosynthesis	8
superpathway of L-aspartate and L-asparagine biosynthesis	7
superpathway of 4-aminobutanoate degradation	3
4-aminobutanoate degradation I	3
4-aminobutanoate degradation II	2
ethanolamine utilization	10
superpathway of N-acetylglucosamine, N-acetylmannosamine and N-acetylneuraminate degradation	5
superpathway of ornithine degradation	7
adenine and adenosine salvage II	2
adenine and adenosine salvage III	6
adenine and adenosine salvage V	4
glycine betaine biosynthesis I (Gram-negative bacteria)	2
xanthine and xanthosine salvage	3
aminopropylcadaverine biosynthesis	3
L-lysine degradation I	10
superpathway of arginine and polyamine biosynthesis	19
superpathway of polyamine biosynthesis I	7
glutathionylspermidine biosynthesis	1
L-glutamate degradation II	2
Entner-Doudoroff shunt	2
L-glutamine degradation I	11
phosphatidylserine and phosphatidylethanolamine biosynthesis I	2
guanosine nucleotides degradation III	11
L-histidine biosynthesis	8
superpathway of L-asparagine biosynthesis	2
L-asparagine biosynthesis I	1
L-asparagine biosynthesis II	2
L-phenylalanine biosynthesis I	5
L-selenocysteine biosynthesis I (bacteria)	4
uracil degradation III	5
L-aspartate biosynthesis	1
phenylethylamine degradation I	2
L-valine biosynthesis	9
D-glucarate degradation I	5
glycerophosphodiester degradation	6
glycerol and glycerophosphodiester degradation	7
glycerol degradation V	4
thiosulfate disproportionation IV (rhodanese)	4
taurine degradation IV	1
UDP-N-acetyl-D-glucosamine biosynthesis I	4
tRNA processing	9
5-(methoxycarbonylmethoxy)uridine biosynthesis	3
L-proline biosynthesis I (from L-glutamate)	3
queuosine biosynthesis	4
(aminomethyl)phosphonate degradation	12
N6-L-threonylcarbamoyladenosine37-modified tRNA biosynthesis	4
tRNA-uridine 2-thiolation and selenation (bacteria)	12
inosine-5'-phosphate biosynthesis I	5
adenosine ribonucleotides de novo biosynthesis	3
guanosine ribonucleotides de novo biosynthesis	5
demethylmenaquinol-8 biosynthesis I	1
superpathway of L-arginine, putrescine, and 4-aminobutanoate degradation	10
L-arginine degradation II (AST pathway)	5
L-leucine biosynthesis	7
superpathway of L-arginine and L-ornithine degradation	11
L-arginine degradation III (arginine decarboxylase/agmatinase pathway)	3
acetate conversion to acetyl-CoA	1
D-gluconate degradation	2
trehalose biosynthesis I	2
D-malate degradation	1
2-hydroxypenta-2,4-dienoate degradation	4
ubiquinol-8 biosynthesis (prokaryotic)	7
pyruvate decarboxylation to acetyl CoA	3
citrate degradation	3
superpathway of acetate utilization and formation	4
glycogen degradation I	7
pyridoxal 5'-phosphate biosynthesis I	7
dTDP-L-rhamnose biosynthesis	5
thiamine diphosphate biosynthesis I (E. coli)	2
dTDP-N-acetylthomosamine biosynthesis	6
galactose degradation I (Leloir pathway)	5
polymyxin resistance	5
pyrimidine deoxyribonucleotide phosphorylation	4
O-antigen building blocks biosynthesis (E. coli)	10
pyrimidine deoxyribonucleotides dephosphorylation	4
pyridoxal 5'-phosphate salvage I	3
N-end rule pathway I (prokaryotic)	9
pyrimidine deoxyribonucleotides de novo biosynthesis I	13
D-galactarate degradation I	5
UMP biosynthesis I	8
trehalose degradation VI (periplasmic)	1
trehalose degradation I (low osmolarity)	2
trehalose degradation II (cytosolic)	2
colanic acid building blocks biosynthesis	10
prenylated FMNH2 biosynthesis	4
flavin biosynthesis I (bacteria and plants)	8
L-tryptophan degradation II (via pyruvate)	1
3-phenylpropanoate and 3-(3-hydroxyphenyl)propanoate degradation to 2-hydroxypentadienoate	8
3-dehydroquinate biosynthesis I	4
superpathway of phenylethylamine degradation	12
2,3-dihydroxybenzoate biosynthesis	3
cinnamate and 3-hydroxycinnamate degradation to 2-hydroxypentadienoate	8
L-lactaldehyde degradation (anaerobic)	1
L-lactaldehyde degradation (aerobic)	2
L-rhamnose degradation I	4
anhydromuropeptides recycling I	13
adenosylcobinamide-GDP salvage from cobinamide I	2
superpathway of adenosylcobalamin salvage from cobinamide I	5
adenosylcobalamin salvage from cobalamin	1
thiazole biosynthesis I (facultative anaerobic bacteria)	9
nitrate reduction IX (dissimilatory)	9
hydrogen to fumarate electron transfer	8
formate to trimethylamine N-oxide electron transfer	8
L-ornithine biosynthesis I	6
NADH to trimethylamine N-oxide electron transfer	15
glycerol-3-phosphate to fumarate electron transfer	7
hydrogen to dimethyl sulfoxide electron transfer	10
hydroxymethylpyrimidine salvage	2
guanosine deoxyribonucleotides de novo biosynthesis II	10
formate to dimethyl sulfoxide electron transfer	9
NADH to dimethyl sulfoxide electron transfer	16
phosphopantothenate biosynthesis I	5
nitrate reduction III (dissimilatory)	12
CMP-3-deoxy-D-manno-octulosonate biosynthesis	5
nitrate reduction X (dissimilatory, periplasmic)	5
hydrogen to trimethylamine N-oxide electron transfer	9
ppGpp biosynthesis	5
nitrate reduction VIIIb (dissimilatory)	4
glycolate and glyoxylate degradation I	7
nitrate reduction VIII (dissimilatory)	19
glycolate and glyoxylate degradation II	4
NADH to fumarate electron transfer	17
formate to nitrite electron transfer	10
2-oxoglutarate decarboxylation to succinyl-CoA	3
tRNA charging	109
D-arabinose degradation I	4
methylglyoxal degradation IV	2
methylglyoxal degradation I	5
methylglyoxal degradation III	6
NAD salvage pathway IV (from nicotinamide riboside)	1
NAD salvage pathway I (PNC VI cycle)	4
UDP-N-acetylmuramoyl-pentapeptide biosynthesis I (meso-diaminopimelate containing)	9
NAD de novo biosynthesis I (from aspartate)	5
NAD salvage pathway II (PNC IV cycle)	3
NAD phosphorylation and dephosphorylation	3
D-serine degradation	1
autoinducer AI-2 biosynthesis I	2
adenosine nucleotides degradation III	2
adenosine nucleotides degradation II	12
purine deoxyribonucleosides degradation I	2
purine ribonucleosides degradation	5
L-tryptophan biosynthesis	5
pseudouridine degradation	2
beta-D-glucuronide and D-glucuronate degradation	2
superpathway of beta-D-glucuronosides degradation	6
superpathway of purine deoxyribonucleosides degradation	7
L-threonine degradation IV	4
L-threonine degradation II	3
L-methionine biosynthesis I	6
L-threonine degradation I	6
superpathway of L-homoserine and L-methionine biosynthesis	8
L-threonine degradation III (to methylglyoxal)	3
fructoselysine and psicoselysine degradation	3
pyrimidine ribonucleosides degradation	4
pyrimidine deoxyribonucleosides degradation	3
succinate to cytochrome bo oxidase electron transfer	8
NADH to cytochrome bo oxidase electron transfer II	5
proline to cytochrome bo oxidase electron transfer	5
NADH to cytochrome bd oxidase electron transfer I	16
pyruvate to cytochrome bo oxidase electron transfer	5
NADH to cytochrome bd oxidase electron transfer II	4
methylerythritol phosphate pathway I	11
palmitate biosynthesis II (bacteria and plant cytoplasm)	6
menaquinol-8 biosynthesis	1
S-adenosyl-L-methionine biosynthesis	1
tetrahydromonapterin biosynthesis	3
cytidylyl molybdenum cofactor biosynthesis	1
guanylyl molybdenum cofactor biosynthesis	1
citrate lyase activation	6
superpathway of menaquinol-8 biosynthesis I	10
acyl carrier protein metabolism	6
DpiBA Two-Component Signal Transduction System	2
methylphosphonate degradation I	7
Nitrogen Regulation Two-Component System	7
two-component alkanesulfonate monooxygenase	2
BtsSR Two-Component Signal Transduction System	2
assimilatory sulfate reduction I	8
KdpDE Two-Component Signal Transduction System, potassium-dependent	2
superpathway of sulfate assimilation and cysteine biosynthesis	14
Chemotactic Two-Component Signal Transduction	3
beta-alanine biosynthesis III	1
EvgSA Two-Component Signal Transduction System	2
L-homoserine biosynthesis	4
CusSR Two-Component Signal Transduction System	2
alanine racemization	4
PhoRB Two-Component Signal Transduction System, phosphate-dependent	2
ammonia assimilation cycle III	3
ArcAB Two-Component Signal Transduction System, quinone dependent	2
L-glutamine biosynthesis I	1
AtoSC Two-Component Signal Transduction System	2
D-galacturonate degradation I	5
EnvZ/OmrR Two-Component Signal Transduction System	2
L-idonate degradation	3
PhoQP Two-Component Signal Transduction System, magnesium-dependent	2
ketogluconate metabolism	6
HprSR Two-Component Signal Transduction System	2
D-fructuronate degradation	4
RstBA Two-Component Signal Transduction System	2
D-galactonate degradation	3
Aerotactic Two-Component Signal Transduction System	2
N-acetylneuraminate and N-acetylmannosamine degradation I	3
UhpBA Two Component Signal Transduction System	2
NarQ Two-Component Signal Transduction System, nitrate dependent	3
muropeptide degradation	5
S-methyl-5'-thioadenosine degradation IV	1
CpxAR Two-Component Signal Transduction System	2
2-methylcitrate cycle I	6
TorTSR Signal Transduction System, TMAO dependent	2
propanoyl CoA degradation I	1
BaeSR Two-Component Signal Transduction System	2
L-galactonate degradation	1
BarA UvrY Two-Component Signal Transduction System	2
heme b biosynthesis I (aerobic)	4
DcuSR Two-Component Signal Transduction System, C4-dicarboxylate-dependent	2
heme b biosynthesis II (oxygen-independent)	4
ZraSR Two-Component Signal Transduction System	2
superpathway of heme b biosynthesis from uroporphyrinogen-III	5
PyrSR Two-Component Signal Transduction System	2
trans, trans-farnesyl diphosphate biosynthesis	2
Rcs Signal Transduction System	3
di-trans,poly-cis-undecaprenyl phosphate biosynthesis	4
NarX Two-Component Signal Transduction System, nitrate dependent	3
polyisoprenoid biosynthesis (E. coli)	7
CreCB Two-Component Signal Transduction System	2
octaprenyl diphosphate biosynthesis	1
NtrBC Two-Component Signal Transduction System, nitrogen-dependent	2
glycerol-3-phosphate to cytochrome bo oxidase electron transfer	5
BasSR Two-Component Signal Transduction System	2
UDP-alpha-D-glucuronate biosynthesis (from UDP-glucose)	1
GlrKR Two-Component Signal Transduction System	2
UDP-N-acetyl-alpha-D-mannosaminouronate biosynthesis	2
QseBC Two-Component Signal Transduction System, quorum sensing related	2
NADH to cytochrome bo oxidase electron transfer I	17
UDP-alpha-D-glucose biosynthesis I	2
UDP-alpha-D-galactose biosynthesis	1
D-xylose degradation I	2
tetrapyrrole biosynthesis I (from glutamate)	10
fucose degradation	4
L-ascorbate degradation I (bacterial, anaerobic)	4
D-allose degradation	3
L-ascorbate degradation II (bacterial, aerobic)	5
chitobiose degradation	2
ethylene glycol degradation	2
2-deoxy-alpha-D-ribose 1-phosphate degradation	5
superpathway of glycol metabolism and degradation	10
glucose and glucose-1-phosphate degradation	7
pyruvate to cytochrome bd oxidase electron transfer	4
ribose phosphorylation	2
D-lactate to cytochrome bo oxidase electron transfer	5
fructose degradation	1
succinate to cytochrome bd oxidase electron transfer	7
2-O-alpha-mannosyl-D-glycerate degradation	3
L-cysteine biosynthesis I	3
L-lyxose degradation	5
D-gulosides conversion to D-glucosides	3
sulfoquinovose degradation I	5
allantoin degradation to glyoxylate III	4
melibiose degradation	1
allantoin degradation IV (anaerobic)	7
D-mannose degradation	1
L-cysteine biosynthesis VII (from S-sulfo-L-cysteine)	6
allantoin degradation to ureidoglycolate II (ammonia producing)	3
cyanate degradation	2
PRPP biosynthesis	1
molybdenum cofactor biosynthesis	10
chorismate biosynthesis I	10
superpathway of L-alanine biosynthesis	6
chorismate biosynthesis from 3-dehydroquinate	6
L-alanine biosynthesis II	2
2-carboxy-1,4-naphthoquinol biosynthesis	7
L-alanine biosynthesis I	2
L-alanine biosynthesis III	2
proline degradation	1
L-threonine biosynthesis	2
gluconeogenesis I	17
GDP-mannose biosynthesis	4
GDP-L-fucose biosynthesis I (from GDP-D-mannose)	2
glycine cleavage	4
ADP-L-glycero-beta-D-manno-heptose biosynthesis	4
NADH to hydrogen peroxide electron transfer	14
(5Z)-dodecenoate biosynthesis I	6
siroheme biosynthesis	1
ATP biosynthesis	8
cis-vaccenate biosynthesis	7
glycerol-3-phosphate to hydrogen peroxide electron transport	4
superpathway of unsaturated fatty acids biosynthesis (E. coli)	8
pyrimidine deoxyribonucleotides de novo biosynthesis II	9
fatty acid beta-oxidation I	7
superpathway of pyrimidine deoxyribonucleotides de novo biosynthesis	23
L-cysteine degradation II	6
superpathway of pyrimidine deoxyribonucleotides de novo biosynthesis (E. coli)	16
oleate beta-oxidation	9
coenzyme A biosynthesis I (prokaryotic)	3
UTP and CTP de novo biosynthesis	4
superpathway of fatty acid biosynthesis I (E. coli)	11
superpathway of pyrimidine ribonucleotides de novo biosynthesis	12
superpathway of fatty acid biosynthesis initiation (E. coli)	7
D-sorbitol degradation II	1
fatty acid biosynthesis initiation III	3
galactitol degradation	9
fatty acid biosynthesis initiation II	4
superpathway of hexitol degradation (bacteria)	28
fatty acid elongation -- saturated	7
mannitol degradation I	1
lipid IVA biosynthesis (E. coli)	7
superpathway of (Kdo)2-lipid A biosynthesis	16
biotin-carboxyl carrier protein assembly	4
lipid A-core biosynthesis (E. coli K-12)	10
superpathway of lipopolysaccharide biosynthesis	25
(Kdo)2-lipid A biosynthesis I (E. coli)	3
cardiolipin biosynthesis I	6
cardiolipin biosynthesis III	5
superoxide radicals degradation	6
glyoxylate cycle	7
sedoheptulose bisphosphate bypass	2
superpathway of glycolysis and the Entner-Doudoroff pathway	22
superpathway of glycolysis, pyruvate dehydrogenase, TCA, and glyoxylate bypass	43
L-asparagine degradation I	3
fatty acid biosynthesis initiation (bacteria and plants)	5
cadaverine biosynthesis	2
arginine dependent acid resistance	1
L-glutamate degradation IX (via 4-aminobutanoate)	2
putrescine biosynthesis I	2
putrescine biosynthesis III	1
L-alanine degradation I	5
4-hydroxybenzoate biosynthesis II (bacteria)	1
acetate and ATP formation from acetyl-CoA I	3
mixed acid fermentation	33
conversion of succinate to propanoate	3
preQ0 biosynthesis	4
peptidoglycan biosynthesis I (meso-diaminopimelate containing)	11
spermidine biosynthesis I	2
peptidoglycan maturation (meso-diaminopimelate containing)	13
TCA cycle I (prokaryotic)	21
pentose phosphate pathway (non-oxidative branch)	7
glycerol degradation I	5
superpathway of pyrimidine deoxyribonucleosides degradation	8
acetoacetate degradation (to acetyl CoA)	4
pentose phosphate pathway (oxidative branch) I	3
pentose phosphate pathway	10
lipoate biosynthesis and incorporation I	4
adenosine deoxyribonucleotides de novo biosynthesis II	9
lipoate salvage I	1
curcumin degradation	1
lipoate biosynthesis and incorporation II	3
autoinducer AI-2 degradation	3
CDP-diacylglycerol biosynthesis I	4
CDP-diacylglycerol biosynthesis II	5
aspartate superpathway	25
superpathway of guanosine nucleotides de novo biosynthesis II	13
superpathway of hexuronide and hexuronate degradation	8
superpathway of adenosine nucleotides de novo biosynthesis II	12
superpathway of ubiquinol-8 biosynthesis (prokaryotic)	11
superpathway of purine nucleotides de novo biosynthesis II	24
superpathway of pyridoxal 5'-phosphate biosynthesis and salvage	9
thiamine salvage II	5
superpathway of phospholipid biosynthesis I (bacteria)	14
hydrogen sulfide biosynthesis I	2
superpathway of L-threonine metabolism	20
superpathway of S-adenosyl-L-methionine biosynthesis	9
lactose degradation III	1
superpathway of histidine, purine, and pyrimidine biosynthesis	43
superpathway of D-glucarate and D-galactarate degradation	6
palmitoleate biosynthesis I (from (5Z)-dodec-5-enoate)	6
superpathway of fucose and rhamnose degradation	11
phenylacetate degradation I (aerobic)	10
superpathway of chorismate metabolism	56
arsenate detoxification II (glutaredoxin)	5
superpathway of L-threonine biosynthesis	7
putrescine degradation II	4
superpathway of glyoxylate bypass and TCA	23
putrescine degradation I	3
8-amino-7-oxononanoate biosynthesis I	8
superpathway of methylglyoxal degradation	13
S-adenosyl-L-methionine cycle I	5
L-tyrosine biosynthesis I	4
adenosylcobalamin biosynthesis from adenosylcobinamide-GDP I	3
L-isoleucine biosynthesis I (from threonine)	8
5-aminoimidazole ribonucleotide biosynthesis I	5
5-aminoimidazole ribonucleotide biosynthesis II	5
periplasmic disulfide bond reduction	1
superpathway of 5-aminoimidazole ribonucleotide biosynthesis	6
L-serine degradation	4
lipoprotein posttranslational modification	5
L-serine biosynthesis I	3
periplasmic disulfide bond formation	2
glycine biosynthesis I	1
formaldehyde oxidation II (glutathione-dependent)	3
sulfate activation for sulfonation	3
L-glutamate biosynthesis III	1
L-glutamate biosynthesis I	2
glycolysis I (from glucose 6-phosphate)	18
N-acetylglucosamine degradation I	2
glycolysis II (from fructose 6-phosphate)	18
pyrimidine nucleobases salvage II	2
glycogen biosynthesis I (from ADP-D-Glucose)	4
pyrimidine ribonucleosides salvage II	4
salvage pathways of pyrimidine deoxyribonucleotides	4
CMP phosphorylation	3
pyrimidine ribonucleosides salvage III	4
pyrimidine nucleobases salvage I	1
superpathway of pyrimidine nucleobases salvage	5
superpathway of pyrimidine ribonucleosides salvage	11
pyrimidine ribonucleosides salvage I	2
salvage pathways of pyrimidine ribonucleotides	9
6-hydroxymethyl-dihydropterin diphosphate biosynthesis I	4
tetrahydrofolate biosynthesis	4
superpathway of tetrahydrofolate biosynthesis	11
4-aminobenzoate biosynthesis	3
folate polyglutamylation	2
N10-formyl-tetrahydrofolate biosynthesis	12
biotin biosynthesis from 8-amino-7-oxononanoate I	4
biotin biosynthesis I	12
L-arabinose degradation I	3
superpathway of coenzyme A biosynthesis I (bacteria)	9
Kdo transfer to lipid IVA I (E. coli)	1
enterobacterial common antigen biosynthesis	11
thioredoxin pathway	3
glutathione-glutaredoxin redox reactions	5
glutathione biosynthesis	2
L-arginine biosynthesis I (via L-ornithine)	12
ethanol degradation I	4
cyclopropane fatty acid (CFA) biosynthesis	1
3-phenylpropanoate and 3-(3-hydroxyphenyl)propanoate degradation	12
L-carnitine degradation I	4
L-lysine biosynthesis I	10
guanine and guanosine salvage	5
superpathway of guanine and guanosine salvage	6
guanine and guanosine salvage III	1
4-amino-2-methyl-5-diphosphomethylpyrimidine biosynthesis	2
superpathway of thiamine diphosphate biosynthesis I	13
