# Supplementary material for: Pathway size matters: the influence of pathway granularity on over-representation (enrichment analysis) statistics
Source: BMC Genomics. 2021 Mar 16;22:191. doi: 10.1186/s12864-021-07502-8 (PMC7967953; doi:10.1186/s12864-021-07502-8)
Supplement: Supplementary file 4 — Additional file 4 Set of 69 similar KEGG and EcoCyc pathways, used to generate Supplement Figure S2. [file 12864_2021_7502_MOESM4_ESM.txt]

ecocyc	kegg	pval	padj	keggSizes	ecocycSizes	overlap	ecocycFraction	combined
2	\superpathway of glycolysis, pyruvate dehydrogenase, TCA, and glyoxylate bypass\""	eco01200 Carbon metabolism	8.80536794822333e-65	2.25989768391152e-60	109	43	40	0.930232558139535	152
3	superpathway of lipopolysaccharide biosynthesis	eco00540 Lipopolysaccharide biosynthesis	4.71424978100489e-50	8.06608137529937e-46	37	25	23	0.92	62
4	superpathway of aromatic amino acid biosynthesis	eco00400 Phenylalanine, tyrosine and tryptophan biosynthesis	2.05895956083234e-49	2.6421598564381e-45	21	20	19	0.95	41
5	TCA cycle I (prokaryotic)	eco00020 Citrate cycle (TCA cycle)	4.59490474154504e-47	4.71712920767014e-43	29	21	20	0.952380952380952	50
10	superpathway of chorismate metabolism	eco01110 Biosynthesis of secondary metabolites	1.57312716891972e-38	8.07486175806495e-35	334	56	43	0.767857142857143	390
11	NADH to cytochrome _bo_ oxidase electron transfer I	eco00190 Oxidative phosphorylation	1.21354623091735e-36	4.79164061792211e-33	43	17	17	1	60
13	mixed acid fermentation	eco00620 Pyruvate metabolism	1.17377442668435e-36	4.79164061792211e-33	55	33	22	0.666666666666667	88
15	superpathway of purine nucleotides _de novo_ biosynthesis II	eco00230 Purine metabolism	1.09492875025223e-35	3.74684618336314e-32	78	24	21	0.875	102
16	superpathway of pyrimidine deoxyribonucleotides _de novo_ biosynthesis	eco00240 Pyrimidine metabolism	2.04795758586227e-35	6.5701039301444e-32	51	23	19	0.826086956521739	74
21	glycolysis I (from glucose 6-phosphate)	eco00010 Glycolysis / Gluconeogenesis	4.7887691834977e-32	1.17051201042351e-28	44	18	16	0.888888888888889	62
22	\superpathway of L-lysine, L-threonine and L-methionine biosynthesis I\""	eco01230 Biosynthesis of amino acids	1.69786541896011e-31	3.96142872523738e-28	117	19	19	1	136
24	superpathway of phospholipid biosynthesis I (bacteria)	eco00564 Glycerophospholipid metabolism	1.93365474180265e-29	4.13560407903042e-26	29	14	13	0.928571428571429	43
31	3-phenylpropanoate and 3-(3-hydroxyphenyl)propanoate degradation	eco01220 Degradation of aromatic compounds	3.9116443266418e-28	6.4769259124685e-25	17	12	11	0.916666666666667	29
32	superpathway of phenylethylamine degradation	eco00360 Phenylalanine metabolism	6.0973900074208e-28	9.78059465877842e-25	30	12	12	1	42
34	superpathway of fatty acid biosynthesis I (E. coli)	eco00061 Fatty acid biosynthesis	3.38437705851305e-27	5.10941395333749e-24	13	11	10	0.909090909090909	24
35	superpathway of branched chain amino acid biosynthesis	eco00290 Valine, leucine and isoleucine biosynthesis	4.18006514523058e-27	6.13036411156244e-24	16	14	11	0.785714285714286	30
37	superpathway of tetrahydrofolate biosynthesis	eco00790 Folate biosynthesis	2.03748275264939e-26	2.82659431604035e-23	26	11	11	1	37
39	biotin biosynthesis I	eco00780 Biotin metabolism	7.09999600776255e-26	9.34468705329364e-23	14	12	10	0.833333333333333	26
44	L-histidine biosynthesis	eco00340 Histidine metabolism	2.41281593558483e-25	2.81476913576294e-22	8	8	8	1	16
48	superpathway of thiamine diphosphate biosynthesis I	eco00730 Thiamine metabolism	9.21691034753184e-25	9.85633350289186e-22	15	13	10	0.769230769230769	28
51	L-lysine biosynthesis I	eco00300 Lysine biosynthesis	3.45370090759458e-24	3.47604838405548e-21	13	10	9	0.9	23
56	peptidoglycan biosynthesis I (_meso_diaminopimelate containing)	eco00550 Peptidoglycan biosynthesis	2.31567751310729e-23	2.1225665490678e-20	24	11	10	0.909090909090909	35
58	pentose phosphate pathway	eco00030 Pentose phosphate pathway	6.94426077052922e-23	6.14567078191836e-20	32	10	10	1	42
60	superpathway of pyridoxal 5'-phosphate biosynthesis and salvage	eco00750 Vitamin B6 metabolism	9.76803715827798e-23	8.35655578890681e-20	10	9	8	0.888888888888889	19
61	flavin biosynthesis I (bacteria and plants)	eco00740 Riboflavin metabolism	1.1943438881145e-22	1.00501101273635e-19	12	8	8	1	20
63	folate transformations III (_E. coli_)	eco00670 One carbon pool by folate	2.12279134400395e-22	1.72956951885274e-19	14	12	9	0.75	26
65	superpathway of coenzyme A biosynthesis I (bacteria)	eco00770 Pantothenate and CoA biosynthesis	3.95048118646597e-22	3.11966460463536e-19	23	9	9	1	32
68	superpathway of menaquinol-8 biosynthesis I	eco00130 Ubiquinone and other terpenoid-quinone biosynthesis	8.10166723189883e-22	6.11556733843187e-19	20	10	9	0.9	30
71	(aminomethyl)phosphonate degradation	eco00440 Phosphonate and phosphinate metabolism	1.0740586755181e-21	7.7649903963865e-19	9	12	8	0.666666666666667	21
74	superpathway of glycol metabolism and degradation	eco00630 Glyoxylate and dicarboxylate metabolism	1.58389845298734e-21	1.09866902151136e-18	42	10	10	1	52
75	colanic acid building blocks biosynthesis	eco00520 Amino sugar and nucleotide sugar metabolism	4.38788675071279e-21	3.00306969218783e-18	46	10	10	1	56
77	L-arginine biosynthesis I (via L-ornithine)	eco00220 Arginine biosynthesis	5.14294813241771e-21	3.42840944983118e-18	18	12	9	0.75	30
85	superpathway of _S_adenosyl-L-methionine biosynthesis	eco00270 Cysteine and methionine metabolism	2.53561228153194e-20	1.53121151071805e-17	34	9	9	1	43
90	methylerythritol phosphate pathway I	eco00900 Terpenoid backbone biosynthesis	5.10853899354946e-20	2.91357007265438e-17	13	11	8	0.727272727272727	24
91	superpathway of L-arginine and L-ornithine degradation	eco00330 Arginine and proline metabolism	5.39713062533216e-20	3.04433752745385e-17	25	11	9	0.818181818181818	36
95	L-lysine degradation I	eco00310 Lysine degradation	2.63010592626438e-19	1.42108775994895e-16	17	10	8	0.8	27
97	molybdenum cofactor biosynthesis	eco04122 Sulfur relay system	4.73231373807089e-19	2.50422334201215e-16	18	10	8	0.8	28
123	enterobactin biosynthesis	eco01053 Biosynthesis of siderophore group nonribosomal peptides	1.70449615363715e-17	7.11315346066625e-15	7	8	6	0.75	15
126	oleate &beta;-oxidation	eco00071 Fatty acid degradation	3.12944454548028e-17	1.27487609936113e-14	15	9	7	0.777777777777778	24
131	galactitol degradation	eco00052 Galactose metabolism	5.08357754597397e-17	1.99190866744155e-14	35	9	8	0.888888888888889	44
142	dTDP-L-rhamnose biosynthesis	eco00523 Polyketide sugar unit biosynthesis	3.91052753546125e-16	1.41357308729032e-13	6	5	5	1	11
145	superpathway of L-aspartate and L-asparagine biosynthesis	eco00250 Alanine, aspartate and glutamate metabolism	5.78904263193517e-16	2.04932109170505e-13	33	7	7	1	40
152	glycogen degradation I	eco00500 Starch and sucrose metabolism	1.1311922384241e-15	3.8200064209414e-13	36	7	7	1	43
166	superpathway of sulfate assimilation and cysteine biosynthesis	eco00920 Sulfur metabolism	5.56154402058591e-15	1.71972322034142e-12	31	14	8	0.571428571428571	45
207	\L-ascorbate degradation II (bacterial, aerobic)\""	eco00053 Ascorbate and aldarate metabolism	5.58423332063866e-13	1.37147701602097e-10	18	5	5	1	23
215	dTDP_N_acetylthomosamine biosynthesis	eco00525 Acarbose and validamycin biosynthesis	8.79086589971688e-13	2.09876812387194e-10	4	6	4	0.666666666666667	10
219	nitrate reduction IX (dissimilatory)	eco00910 Nitrogen metabolism	9.73499766145583e-13	2.28172342448643e-10	24	9	6	0.666666666666667	33
223	superpathway of L-threonine biosynthesis	eco00260 Glycine, serine and threonine metabolism	1.40737829694618e-12	3.22503249920748e-10	37	7	6	0.857142857142857	44
227	NAD _de novo_ biosynthesis I (from aspartate)	eco00760 Nicotinate and nicotinamide metabolism	1.71633053531393e-12	3.88102406950062e-10	22	5	5	1	27
229	tetrapyrrole biosynthesis I (from glutamate)	eco00860 Porphyrin and chlorophyll metabolism	1.82043626813127e-12	4.08048007175451e-10	23	10	6	0.6	33
240	superpathway of hexuronide and hexuronate degradation	eco00040 Pentose and glucuronate interconversions	3.24118399744726e-12	6.93208227454032e-10	34	8	6	0.75	42
247	L-homoserine biosynthesis	eco00261 Monobactam biosynthesis	4.10240408653453e-12	8.52536039521529e-10	8	4	4	1	12
261	2-methylcitrate cycle I	eco00640 Propanoate metabolism	7.84776764360706e-12	1.54339430324272e-09	39	8	6	0.75	47
279	polymyxin resistance	eco01503 Cationic antimicrobial peptide (CAMP) resistance	2.457062661081e-11	4.52046689581676e-09	36	5	5	1	41
287	glycerol degradation V	eco00561 Glycerolipid metabolism	4.19031274553171e-11	7.49438164557988e-09	13	4	4	1	17
308	superpathway of fucose and rhamnose degradation	eco00051 Fructose and mannose metabolism	1.74769407107797e-10	2.91263430741664e-08	41	11	6	0.545454545454545	52
312	hydrogen to trimethylamine N-oxide electron transfer	eco00633 Nitrotoluene degradation	2.57762151840834e-10	4.24068309422757e-08	7	9	4	0.444444444444444	16
335	formate to trimethylamine _N_oxide electron transfer	eco00680 Methane metabolism	7.24004871140733e-10	1.10700977695876e-07	32	8	5	0.625	40
355	\2-hydroxypenta-2,4-dienoate degradation\""	eco00621 Dioxin degradation	1.05402482137605e-09	1.51974983374249e-07	4	4	3	0.75	8
379	L-asparagine degradation I	eco00460 Cyanoamino acid metabolism	2.30606389714322e-09	3.11500683790425e-07	7	3	3	1	10
386	citrate lyase activation	eco02020 Two-component system	2.66763598310447e-09	3.54740297960498e-07	170	6	6	1	176
405	acetoacetate degradation (to acetyl CoA)	eco00650 Butanoate metabolism	3.87061825564533e-09	4.90565024845123e-07	37	4	4	1	41
484	Chemotactic Two-Component Signal Transduction	eco02030 Bacterial chemotaxis	7.51117955069508e-08	7.94766220261517e-06	20	3	3	1	23
598	lipoate biosynthesis and incorporation II	eco00785 Lipoic acid metabolism	8.88954688578753e-07	7.63044216801796e-05	3	3	2	0.666666666666667	6
649	Rcs Signal Transduction System	eco02026 Biofilm formation - Escherichia coli	2.6164600976987e-06	0.000206619841253652	63	3	3	1	66
650	autoinducer AI-2 degradation	eco02024 Quorum sensing	2.74513846315929e-06	0.000216448475136661	64	3	3	1	67
665	alanine racemization	eco00473 D-Alanine metabolism	3.55423762917429e-06	0.000273112301654965	4	4	2	0.5	8
715	L-threonine degradation III (to methylglyoxal)	eco00350 Tyrosine metabolism	1.06579684571968e-05	0.000739288541767448	9	3	2	0.666666666666667	12
879	superoxide radicals degradation	eco00380 Tryptophan metabolism	6.63657780132479e-05	0.00367878551341255	10	6	2	0.333333333333333	16
